# Supplementary material for: The Effect of a Tribulus-Based Formulation in Alleviating Cholinergic System Impairment and Scopolamine-Induced Memory Loss in Zebrafish (Danio rerio): Insights from Molecular Docking and In Vitro/In Vivo Approaches
Source: Pharmaceuticals (Basel). 2024 Feb 2;17(2):200. doi: 10.3390/ph17020200 (PMC10891926; doi:10.3390/ph17020200)
Supplement: Supplementary file 1 [file pharmaceuticals-17-00200-s001.zip]

Archive with 1 entries (1 files):
- pharmaceuticals-2791767-supplementary.pdf
